# Supplementary material for: Downregulation of BRAF activated non-coding RNA is associated with poor prognosis for non-small cell lung cancer and promotes metastasis by affecting epithelial-mesenchymal transition
Source: Mol Cancer. 2014 Mar 21;13:68. doi: 10.1186/1476-4598-13-68 (PMC3998010; doi:10.1186/1476-4598-13-68)
Supplement: Additional file 3: Table S2 — Sequence of primers and siRNA. [file 1476-4598-13-68-S3.xls]

## Sheet: sequence of primers and siRNA
	sequence(5'-3')
BANCR F	ACAGGACTCCATGGCAAACG
BANCR R	ATGAAGAAAGCCTGGTGCAGT
GAPDH F	GGGAGCCAAAAGGGTCAT
GAPDH R	GAGTCCTTCCACGATACCAA
HDAC1 F	CCAAGTACCACAGCGATGAC
HDAC1 R	TGGACAGTCCTCACCAACG
HDAC3 F	CACCATGCCAAGAAGTTTGA
HDAC3 R	CCCGAGGGTGGTACTTGAG
E-cadherin F	TCCCATCAGCTGCCCAGAAA
E-cadherin R	TGACTCCTGTGTTCCTGTTA
N-cadherin F	CCCTGCTTCAGGCGTCTGTA
N-cadherin R	TGCTTGCATAATGCGATTTCACC
Vimentin F	TCTACGAGGAGGAGATGCGG
Vimentin R	GGTCAAGACGTGCCAGAGAC
MMP-2 F	CGTCTGTCCCAGGATGACATC
MMP-2 R	TGTCAGGAGAGGCCCCATAG
MMP-9 F	TGGGCAGATTCCAAACCTTT
MMP-9 R	TCTTCCGAGTAGTTTTGGATCCA
si-HDAC1	GCUAAUGAGCUUCCAUACAATT
si-HDAC3	UCGCCUGGCAUUGACCCAUTT
si-BANCR	GGAAAUAGACUGCAGCACCAATT
